# Supplementary material for: Actinomycin X2, an Antimicrobial Depsipeptide from Marine-Derived Streptomyces cyaneofuscatus Applied as a Good Natural Dye for Silk Fabric
Source: Mar Drugs. 2021 Dec 23;20(1):16. doi: 10.3390/md20010016 (PMC8778624; doi:10.3390/md20010016)
Supplement: Supplementary file 1 [file marinedrugs-20-00016-s001.zip]

Archive with 1 entries (1 files):
- marinedrugs-1520967-supplementary.pdf
